# Supplementary material for: Predicting bowel necrosis in pediatric acute intussusception using roundness and other related factors
Source: BMC Pediatr. 2025 Oct 21;25:843. doi: 10.1186/s12887-025-06172-9 (PMC12542266; doi:10.1186/s12887-025-06172-9)
Supplement: Supplementary file 1 — Supplementary material 1. Additional file1. Fig. 1 Intussusception. Male child, 14 months. a. The cross section of intussusception lesions showed a"concentric circle sign" (red arrow). b. The longitudinal section of intussusception lesions showed "false kidney sign" (red outline). Additional file 2. Fig. 2 Transverse view of intussusception. Male child, 14 months. Arrow A refers to the outer intestinal tract of intussusception (the part between the red circle and the yellow circle), arrow B refers to the inserted intestinal tract (the part inside the yellow circle), arrow C refers to the hyperechoic fat, arrow D refers to the hypoechoic lymph node; EF is the thickness of "concentric ring" and GH is the width of"concentric ring". [file 12887_2025_6172_MOESM1_ESM.xlsx]

## Sheet: Sheet1
V1	ID	性别	年龄.月	病程.小时	部位	同心圆大小	圆度2	治疗前C反应蛋白增高	同心圆厚径	同心圆宽径	套入部长度	套头	套颈	套头套颈比	肠壁厚度	血流分级	脂肪芯直径	淋巴结有无	NLR	腹腔积液有无	是否肠坏死	原始分组	腹痛或哭闹	呕吐	血便	套头宽比同心圆厚径	备注	部位2	备注2	血流2	年龄.月.3
1	2006862024	1	156	72	右中	50*45	95.3	200	45	50	64	25	16	1.56	8.6	2	11.5	1	5.9	1	1	2	1	1	0	0.556	继发套	1	2	0	3
2	2120275927	1	9	2	右上	28*30	96.3	15.5	28	30	49	9.7	7.8	1.24	7.2	2	13	0	2.77	0	1	2	1	0	0	0.346	原发	2	1	0	1
3	2181083688	2	7	15	右中	30*28	96.9	1	28	30	48	14.2	9.7	1.46	4.5	4	14	1	1.11	0	1	2	1	0	1	0.507	继发套	1	2	1	1
4	2181079233	1	3	6	右中	27*24	91	1.8	24	27	65	13	11.5	1.13	6	4	11	0	0.97	0	1	2	1	1	0	0.542	继发套	1	2	1	1
5	2181063937	1	7	7	右中	36*31	92.2	1.1	31	36	100	18	12	1.5	6.4	3	17	1	2.24	0	1	2	1	1	0	0.581	继发套	1	2	0	1
6	2181199976	2	3	6	右中	39*26	88.6	1.6	28	39	65	12	9	1.33	9.3	4	16	0	2.96	1	1	2	1	0	1	0.429	原发	1	1	1	1
7	2170110296	1	11	3	右下	30*28	92.9	0.4	28	30	53	12	7.8	1.54	5.2	3	13	0	1.47	1	1	2	1	1	1	0.444	原发	3	1	0	1
8	2181009459	2	4	12	右中	33*31	96.4	25.2	31	33	65	15	8	1.88	10.2	3	16	0	4.1	1	1	2	1	1	1	0.484	继发套	1	2	0	1
9	2150001458	2	8	12	左上	32*28	92	3	28	32	55	14.2	7	2.03	7.3	3	15	0	1.17	1	1	2	1	1	1	0.507	原发复杂套	3	1	0	1
10	2150023678	1	10	14	右中	31*30	99.3	4.6	30	30	64	10	7	1.43	7.4	2	17	0	3.56	1	1	2	1	1	1	0.333	原发	1	1	0	1
11	2006076914	2	8	50	右中	38*30	89.2	0.3	30	38	150	15	8	1.88	8.2	3	15	0	2.79	0	1	2	1	1	1	0.5	原发	1	1	0	1
12	2006471409	1	10	5	右中	32*27	93.3	5.8	27	32	180	18	13	1.38	6.6	3	18	0	1.56	1	1	2	1	0	1	0.667	原发复杂套	1	1	0	1
13	2006456216	2	13	12	右中	38*33	93.7	0.6	33	38	150	10	8	1.25	6.5	3	15	0	3.98	1	1	2	1	1	1	0.303	原发复杂套	1	1	0	2
14	2004609579	2	14	8	右中	33*29	93.5	1	29	33	160	12	10	1.2	7.3	2	15	0	7	0	1	2	1	1	1	0.414	原发复杂套	1	1	0	2
15	2006581481	1	18	72	右上	36*29	91	29.1	29	36	80	15	12	1.25	9	2	16	0	4.62	1	1	2	1	1	1	0.517	原发	2	1	0	2
16	2006676487	2	168	16	右中	38*33	92	11	33	38	38	15	14.5	1.03	5.5	3	15	0	10.9	0	1	2	1	0	1	0.455	继发套	1	2	0	3
17	2006844561	1	24	4	右上	34*31	96	1.3	31	34	46	12	10	1.2	5.5	4	19	1	0.75	0	0	1	1	0	0	0.387	NA	2	NA	1	3
18	2150014193	1	12	15	右上	25*22	95	3.9	22	25	41.7	17.5	10.5	1.67	5.3	3	15.2	0	0.34	0	0	1	1	1	0	0.795	NA	2	NA	0	2
19	2006658930	2	17	7	右上	31*27	89	0.3	27	31	55	8.8	6.5	1.35	5.5	3	10.8	1	0.72	0	0	1	1	1	0	0.326	NA	2	NA	0	2
20	2170124024	1	16	3	右上	31*34	87	9.1	31	34	70	16.1	12.4	1.3	7.7	3	18.9	1	1.53	0	0	1	1	0	0	0.519	NA	2	NA	0	2
21	2181032594	1	24	4	右中	33*28	90.8	32.1	28	33	50	12	7.9	1.52	4.7	4	14	1	0.65	0	0	1	1	0	0	0.429	NA	1	NA	1	3
22	2006829096	1	12	7	右中	41*24	83	7.1	24	41	55	11.4	9.5	1.2	6.4	2	8.4	1	0.75	1	0	1	1	0	0	0.475	NA	1	NA	0	2
23	2181018180	1	13	9	右上	25*37	82.5	0.5	25	37	68	15	11.9	1.26	5.6	3	16	0	1.56	0	0	1	1	0	0	0.6	NA	2	NA	0	2
24	2150022088	1	10	5	右上	27*29	92	0.6	27	29	56	20	12	1.67	6.7	3	16	1	1.09	0	0	1	1	1	0	0.741	NA	2	NA	0	1
25	2006881708	2	96	16	右上，中上	41*33	87.8	2.2	33	41	85	15.3	9.7	1.58	6	2	16	0	1.42	0	0	1	1	0	0	0.464	NA	3	NA	0	3
26	2110137458	2	12	12	右上	32*27	91	5.5	27	32	60	18.7	12.2	1.53	6	3	17.5	1	2.66	0	0	1	1	0	0	0.693	NA	2	NA	0	2
27	2110302623	2	24	6	右中	37*28	90	2	28	37	70	11.4	8.6	1.33	7.5	4	15.5	1	1.69	0	0	1	1	0	0	0.407	NA	1	NA	1	3
28	2181081432	1	7	7	右上	27*23	94.5	1.3	23	27	54	10.4	9.3	1.12	5.8	4	18.9	0	0.7	0	0	1	1	1	0	0.452	NA	2	NA	1	1
29	2006866251	1	14	30	右中	40*34	95	6.3	34	40	60	9	8.7	1.03	7.3	3	20	1	0.42	0	0	1	1	0	1	0.265	NA	1	NA	0	2
30	2181130406	2	12	6	右上	36*24	84	35.2	24	36	58	15.4	9.9	1.56	6.2	4	16.9	1	0.9	0	0	1	1	0	0	0.642	NA	2	NA	1	2
31	2006590853	1	25	8	右中	25*26	95.5	22.5	25	26	57	7.3	6.8	1.07	6	4	10.2	0	1.42	0	0	1	1	0	0	0.292	NA	1	NA	1	3
32	2006365410	2	36	24	右中	28*34	91.3	35.2	28	34	56	13.9	5.6	2.48	7	4	11.1	1	2.85	0	0	1	1	0	0	0.496	NA	1	NA	1	3
33	2120274467	2	24	6	右上	33*26	92.4	0.7	26	33	60	6.5	3.8	1.71	6.6	4	11.9	1	0.41	0	0	1	1	0	0	0.25	NA	2	NA	1	3
34	2170134448	2	24	10	右中	37*23	83.6	4.4	23	37	55	13	10.6	1.23	6.7	4	12.5	0	1.9	0	0	1	1	0	0	0.565	NA	1	NA	1	3
35	2120171253	1	11	12	右中	27*28	95	11.2	27	28	58	14.3	12.5	1.14	7	4	17.8	0	2.5	0	0	1	1	0	0	0.53	NA	1	NA	1	1
36	2181064458	2	22	8	右中	35*35	93	3.5	35	35	57	9	7.8	1.15	4	4	12	0	1.52	0	0	1	1	0	0	0.257	NA	1	NA	1	2
37	2181076576	1	12	13	右中	30*27	86	2.9	27	30	65	15.6	12.4	1.26	6	4	15.2	1	1.9	1	0	1	1	0	1	0.52	NA	1	NA	1	2
38	2170123093	1	19	9	右中	32*33	93	3.9	30	33	70	18	16	1.13	6.5	4	18	1	0.44	0	0	1	1	0	0	0.545	NA	1	NA	1	2
39	2160011233	1	18	12	右中	33*30	88	5.7	30	33	55	12	10	1.2	5	4	17	0	0.15	1	0	1	1	0	0	0.364	NA	1	NA	1	2
40	2150028864	1	28	2	右上	43*35	83	8.6	35	43	66	18	15.2	1.18	8	4	20	1	3.15	0	0	1	1	0	1	0.419	NA	2	NA	1	3
41	2110219266	1	36	2	右中	38*25	83.5	5.2	25	38	93	12.9	7.2	1.79	5.6	4	12.4	0	1.07	0	0	1	1	0	0	0.516	NA	1	NA	1	3
42	2150021619	2	15	12	右上	33*34	90.8	17.3	33	33	58	16	8.2	1.95	6.8	3	17.4	0	1	0	0	1	1	0	0	0.471	NA	2	NA	0	2
43	2120156077	1	24	8	右上	30*26	90	9.8	26	30	53	13.3	11.1	1.2	5.6	4	15.2	1	1.11	0	0	1	1	0	1	0.443	NA	2	NA	1	3
44	2120214481	1	15	72	右中	28*26	91.5	0.6	26	28	66	14	11	1.27	6	4	18	0	0.41	0	0	1	1	0	0	0.5	NA	1	NA	1	2
45	2006795820	2	29	23	右中	30*29	93	4.2	29	30	67	12	10	1.2	6	4	17	0	3.32	0	0	1	1	0	1	0.4	NA	1	NA	1	3
46	2150041513	1	31	48	右中	36*28	85	3.7	28	36	98	14	7	2	8	4	15	0	0.55	1	0	1	1	1	0	0.389	NA	1	NA	1	3
47	2181103082	1	15	15	右中	33*31	91	3.1	31	33	66	12	9.5	1.26	7	4	22	1	1.47	1	0	1	1	1	0	0.364	NA	1	NA	1	2
48	2006467014	1	14	10	右中	34*31	91	13.2	31	34	58	14	11	1.27	6.4	4	19	0	3.75	0	0	1	1	0	0	0.412	NA	1	NA	1	2
49	2004635728	1	84	12	右中	41*26	83	18.7	26	41	75	13	9	1.44	8.6	4	13	1	3.94	0	0	1	1	1	0	0.317	NA	1	NA	1	3
50	2006723586	1	9	12	右中	35*31	90	0.7	31	35	56	16	13	1.23	5.8	4	22	1	3.8	0	0	1	1	1	1	0.457	NA	1	NA	1	1
51	2006784157	1	34	9	右中	38*40	93.3	0.3	38	40	48	12	11	1.09	6.9	3	20	1	2	0	0	1	1	0	0	0.316	NA	1	NA	0	3
52	2006781133	1	8	10	右中	33*28	93.3	3.7	28	33	55	18	16	1.13	6	4	18	0	3.93	0	0	1	1	1	1	0.643	NA	1	NA	1	1
53	2004686294	2	14	48	右中	31*28	95	5.5	28	31	45	16	10	1.6	6	4	20	1	2.72	0	0	1	1	1	0	0.571	NA	1	NA	1	2
54	2006144961	1	25	12	右中	23*16	90	2.3	16	23	67	8	7	1.14	4.6	4	8	1	3.4	0	0	1	1	1	0	0.348	NA	1	NA	1	3
55	2006828631	1	35	72	右中	33*26	92	8.6	26	33	78	15	13	1.15	9	2	20	0	1.94	0	0	1	1	1	0	0.577	NA	1	NA	0	3
56	2110136645	1	12	19	右中	29*25	94	1	25	29	66	18	14	1.29	6	4	20	0	1.57	0	0	1	1	1	0	0.72	NA	1	NA	1	2
57	2004446850	1	28	12	右中	27*23	94	4.5	23	27	40	13	11	1.18	6	4	13	0	1.26	0	0	1	1	1	0	0.565	NA	1	NA	1	3
58	2004466362	1	33	3	右中	35*31	94	3	31	35	66	14	12	1.17	6	4	22	1	3.09	0	0	1	1	1	0	0.452	NA	1	NA	1	3
59	2006819712	2	40	48	右中	35*24	86	16.6	24	35	45	13	12	1.08	7	4	14	0	4.13	1	0	1	1	0	0	0.542	NA	1	NA	1	3
60	2004698935	1	7	3	右中	30*25	91	4.6	25	30	68	18	15	1.2	6	4	18	1	2.25	0	0	1	1	1	0	0.72	NA	1	NA	1	1
61	2006821407	1	9	12	右中	32*24	88	1.9	24	32	58	16	14	1.14	5	4	16	0	0.73	0	0	1	1	1	0	0.667	NA	1	NA	1	1
62	2110331417	1	47	72	右中	30*24	88	15.5	24	30	60	14	8	1.75	6.5	4	10	0	0.52	0	0	1	1	1	0	0.583	NA	1	NA	1	3
63	2006642663	2	15	2	右中	29*23	89	6.7	23	29	70	15	12	1.25	6	4	15	0	1.28	0	0	1	1	0	0	0.652	NA	1	NA	1	2
64	2150010447	1	29	12	右中	40*27	83	2.3	27	40	56	15	11	1.36	4	3	15	0	0.49	0	0	1	1	0	0	0.556	NA	1	NA	0	3
65	2006763782	1	25	18	右中	39*25	84	8.6	25	39	70	14	12	1.17	7	4	14	0	1.1	0	0	1	1	0	1	0.56	NA	1	NA	1	3
66	2120197664	1	24	0.5	右中	36*25	89	3.4	25	36	40	8.6	6.6	1.3	5.6	4	9.3	1	1.61	1	0	1	1	0	0	0.344	NA	1	NA	1	3
67	2150004543	1	11	13	右中	39*32	94	0.9	32	39	65	12	9	1.33	9	4	18	0	2.5	0	0	1	1	1	0	0.375	NA	1	NA	1	1
68	2150004578	2	7	12	右中	28*23	95	7.2	23	28	53	13	11.5	1.13	7	4	13	0	1.61	0	0	1	1	1	1	0.565	NA	1	NA	1	1
69	2150028685	2	64	4	右中	46*24	83	5.3	24	46	53	10	8	1.25	10	4	13	0	3	0	0	1	1	0	0	0.417	NA	1	NA	1	3
70	2170103679	1	10	13	右中	40*30	86	1.1	30	40	52	12	7	1.71	4	4	16	0	0.29	0	0	1	0	1	0	0.4	NA	1	NA	1	1
71	2110251992	1	18	36	右中	30*26	87	25.2	26	30	41	13	9.5	1.37	3	4	13	0	1.09	0	0	1	1	1	0	0.433	NA	1	NA	1	2
72	2120224727	1	4	12	右中	29*24	88	1.4	24	29	34	15	13	1.15	4	4	15	0	1.36	1	0	1	1	1	1	0.517	NA	1	NA	1	1
73	2150044599	1	19	21	右中	37*35	89	17.7	35	37	53	20	19.5	1.03	7	4	20	1	3.36	1	0	1	1	1	1	0.541	NA	1	NA	1	2
74	2004470883	2	71	4	右中	25*27	95	5.5	25	27	56	13	13	1	5	4	13	0	3.86	1	0	1	1	0	0	0.52	NA	1	NA	1	3
75	2150043776	1	23	5	右中	32*30	95	2.2	30	38	46	14	13	1.08	4	4	16	1	1.67	0	0	1	1	0	0	0.467	NA	1	NA	1	2
76	2181045908	2	17	6	右中	26*28	86	18.7	26	28	32	16	12	1.33	5.4	4	11	0	1.6	0	0	1	0	1	0	0.615	NA	1	NA	1	2
77	2181047881	2	27	18	右中	38*34	85	1.6	34	38	70	9	9	1	7	3	16	0	1.92	1	0	1	1	0	0	0.237	NA	1	NA	0	3
78	2006861006	1	11	6	右中	42*32	88	8.5	32	42	67	15	10	1.5	10	4	18	0	6.87	1	0	1	1	1	0	0.469	NA	1	NA	1	1
79	2150044072	1	16	12	右中	26*28	97	22.7	26	28	45	16	10	1.6	5	4	20	1	1.5	0	0	1	1	1	0	0.615	NA	1	NA	1	2
80	2006833476	1	36	3	右中	32*28	93	11.6	28	32	47	11.2	8.3	1.35	8.2	4	11	0	3.61	1	0	1	1	0	0	0.4	NA	1	NA	1	3
81	2006703032	1	132	50	右中	60*52	94	1.5	52	60	97	26	19	1.37	16	2	27.6	1	3.6	0	1	2	1	1	0	0.5	继发套	1	2	0	3
82	2181146865	1	9	12	右上	31*30	97	0.4	30	31	68	12.6	8.5	1.48	6.9	3	12.8	0	2.77	0	1	2	1	0	0	0.42	原发	2	1	0	1
83	2181064797	2	28	50	右中	34*26	87.2	0.8	26	34	36	11	9.8	1.12	5.4	4	11	0	0.79	0	1	2	1	0	0	0.423	继发套	1	2	1	3
84	2170126918	1	123	72	右中	48*45	96	2.4	45	48	75	12.3	8	1.54	7.5	4	28	1	3.88	1	1	2	1	1	0	0.273	继发套	1	2	1	3
85	2181039699	1	40	3	左下	31*29	96	0.7	29	32	62	17	8	2.13	5	3	14	0	1.17	1	1	2	1	1	0	0.586	继发套	3	2	0	3
86	2004108371	2	69	50	右中	33*37	95	1.3	33	37	50	17.5	11	1.59	7	4	8	1	3.62	0	1	2	1	0	0	0.53	原发	1	1	1	3
87	2003829975	1	62	40	右中	39*33	89	9.6	33	39	100	16	7	2.29	8	3	14	1	6.54	0	1	2	1	0	0	0.485	原发	1	1	0	3
